# Supplementary material for: Prolonged treatment with the synthetic glucocorticoid methylprednisolone affects adrenal steroidogenic function and response to inflammatory stress in the rat
Source: Brain Behav Immun. 2020 Jul;87:703–14. doi: 10.1016/j.bbi.2020.03.001 (PMC7327516; doi:10.1016/j.bbi.2020.03.001)
Supplement: Supplementary data 1 [file mmc1.xml]

<?xml version="1.0" encoding="UTF-8" standalone="no"?><data:data><datasets><author>f.spiga@bristol.ac.uk</author><type>0</type><dataset><value>1</value><reason>Data will be made available on request</reason><comments/></dataset></datasets></data:data>
